# Supplementary material for: Evaluation of Fusarium Head Blight Resistance Effects by Haplotype-Based Genome-Wide Association Study in Winter Wheat Lines Derived by Marker Backcrossing Approach
Source: Int J Mol Sci. 2022 Nov 17;23(22):14233. doi: 10.3390/ijms232214233 (PMC9695032; doi:10.3390/ijms232214233)
Supplement: Supplementary file 1 [file ijms-23-14233-s001.zip]

Archive with 2 entries (2 files):
- Suppl Figures.pdf
- Tables S1-S4.pdf
